# Supplementary material for: SGLT2 Inhibitor Canagliflozin Alleviates High Glucose-Induced Inflammatory Toxicity in BV-2 Microglia
Source: Biomedicines. 2023 Dec 22;12(1):36. doi: 10.3390/biomedicines12010036 (PMC10813070; doi:10.3390/biomedicines12010036)
Supplement: Supplementary file 1 [file biomedicines-12-00036-s001.zip]

Archive with 1 entries (1 files):
- biomedicines-2705894-supplementary.pdf
